# Supplementary material for: An analysis of 130 neuroendocrine tumors G3 regarding prevalence, origin, metastasis, and diagnostic features
Source: Virchows Arch. 2021 Sep 9;480(2):359–68. doi: 10.1007/s00428-021-03202-6 (PMC8986737; doi:10.1007/s00428-021-03202-6)
Supplement: Supplementary file 1 — Supplementary file1 (XLSX 22 KB) [file 428_2021_3202_MOESM1_ESM.xlsx]

## Sheet: List
	List of supplement tables
	Supplemental Table 1. Clinicopathological data in 1513 neuroendocrine neoplasms
	Supplemental Table 2. Detailed information of immunohistochemical stainings
	Supplement Table 3. Concordance rates of referral diagnoses and final diagnoses in 1121 neuroendocrine neoplasms

## Sheet: sTable 1
	Supplemental Table 1. Clinicopathological data in 1513 neuroendocrine neoplasms
			N	%
	Total		1513	100
	Agea	Mean ± SD	59 ± 16	-
	Sexa	Male : Female	757 : 750	50 : 50
	Examined site
		Primary	1024	68
		Metastasis	489	32
		Hepatic	279	57
		Nodal	66	13
		Other sites	144	29
	NET		1103	73
		NET G1	495	33
		NET G2	478	32
		NET G3	130	9
	NEC		255	17
		NEC large cell	120	8
		NEC small cell	119	8
		NEC NOS	16	1
	MiNEN		155	10
		Low grade MiNENc	3	0.2
		Intermediate MiNENd	9	0.6
		High grade MiNEN	143	9
		Adenoma-NEC	2	0.1
		Adenocarcinoma-NEC	113	7
		Acinar cell carcinoma-NEC	24	1
		Hepatocellular carcinoma-NEC	2	0.1
		Urothelial carcinoma-NEC	2	0.1
	Consultation requests b		2120
		NET vs. NEC	720	34
		NEN vs. non-NEN	627	30
		Primary site	593	28
		SST2	141	7
		Others	39	2
	Abbreviations: NET neuroendocrine tumor, NEC neuroendocrine carcinoma, SST2 somatostatin receptor 2, NOS not otherwise specified, MiNEN mixed neuroendocrine non-neuroendocrine neoplasm, MANET mixed adeno-neuroendocrine tumor, a) data missinig in 6 patients, b) multiple questions in 666 cases. c) 3 adenoma-NETs from colon, d) Adenocarcinoma-NET 2 from stomach, 4 from large intestine, 2 lung and 1 …

## Sheet: sTable 2
	Supplemental Table 2. Detailed information of immunohistochemical stainings
	Primary antibody	Source	Clone	Host	Dilution
	Synaptophysin	Ventana/Roche, Arizona, USA	MQR40	Rabbit, monoclonal	1:1
	Chromogranin A	ThemoFisher, Waltham,USA	LK2H10	Mouse, monoclonal	1:500
	Ki67	Dako, Glostrup, Denmark	MIB1	Mouse, monoclonal	1:50
	p53	Dako, Glostrup, Denmark	DO-7	Mouse, monoclonal	1:200
	Retinoblasoma1	BD Biosciences, Heidelberg, Germany	G3-245	Mouse, monoclonal	1:200
	SST2A	Zytomed Systems, Berlin, Germany	RBK 046-05	Rabbit, polyclonal	1:100
	CDX2	DCS, Hamburg, Germany	CDX2-88	Mouse, monoclonal	1:50
	ISLET-1	Abcam, Cambridge, UK	1H9	Mouse, monoclonal	1:500
	TTF-1	Zytomed Systems, Berlin, Germany	8G7G3/1	Mouse, monoclonal	1:400
	Serotonin	Dako, Glostrup, Denmark	5HT-H209	Mouse, monoclonal	1:50
	Glucagon	Cell Marque, California, USA		Rabbit, polyclonal	1:100
	Insulin	BioGenex, Fremont, USA	HB125	Mouse, monoclonal	1:1500
	GRP	Zytomed Systems, Berlin, Germany		Rabbit, polyclonal	1:500
	Gastrin	Dako, Glostrup, Denmark		Rabbit, polyclonal	1:200
	PP	Sigma-Aldrich, St. Louis, USA		Rabbit, polyclonal	1: 20000
	ACTH	Dako, Glostrup, Denmark	02A3	Mouse, monoclonal	1:2000
	Somatostatin	Dako, Glostrup, Denmark		Rabbit, polyclonal	1:1000
	Calcitonin	Leica Biosystems, Buffalo Grove, USA		Rabbit, polyclonal	1:600
	Hep Par1	Dako, Glostrup, Denmark	OCH1E5	Mouse, monoclonal	1:400
	NKX3.1	Cell Marque, California, USA	EP356	Rabbit, monoclonal	1:300
	Estrogen Receptor	DCS, Hamburg, Germany	6F11	Mouse, monoclonal	1:20
	Progesteron Receptor	DCS, Hamburg, Germany	16	Mouse, monoclonal	1:50
	Footnote: Abbreviations: ISNM1 insulinoma associated protein 1, CK cytokeratin, SST2A somatostatin receptor type 2A, PP pancreatic polypeptide, ACTH adrenocorticotropin

## Sheet: sTable 3
	Supplement Table 3. Concordance rates of referral diagnoses and final diagnoses in 1121 neuroendocrine neoplasms
	Diagnosis of referral institution			Final Diagnosis
			N (%)		N (%)
	Total		1121 a		1513 (100)
	Total		102 (100)	NET G3
	Consistent with final diagnosis		20 (20)		130 (9)
	Inconsistent	NEC (49), NET NOSb (43), MiNEN (4), Ca NOS (2), SPN (2)	81 (80)
	Total		729 (100)	NET G1/2
	Consistent with final diagnosis		481 (66)		973 (64)
	Inconsistent	NEC (40), NETb (35), Ca NOS (7), SPN (5), MiNEN (6), ACC (3), ACN (2), others (2)	248 (34)
	Total		185 (100)	NEC
	Consistent with final diagnosis		72 (39)		255 (17)
	Inconsistent	NECc (73), NET (16), MiNEN (4), MCC (3), AdC (3), Ca NOS (1), ACC (1)	113 (61)
	Total		105 (100)	MiNEN
	Consistent with final diagnosis		26 (23)		155 (10)
	Inconsistent	NEC (50), NET (25) c, AdC (8), ACC (8), MiNEN (5), GCA (3), MCC (1)	79 (77)
	Footnote: Abbreviations: N number, NEC neuroendocrine carcinoma, NET neuroendocrine tumor, Ca NOS, carcinoma not otherwise specified, SPN solid-pseudopapillary neoplasm, MiNEN mixed neuroendocrine non-neuroendocrine neoplasm, ACC acinar cell carcinoma, ACN adrenocortical neoplasm, MCC merkel cell carcinoma, AdC adenocarcinoma. a) not available in 334, b) inconsistent with grading of NET, c) incon…
